# Supplementary material for: Data and method for assessing the sustainability of electricity generation sectors in the south Asia growth quadrangle
Source: Data Brief. 2019 Nov 16;28:104808. doi: 10.1016/j.dib.2019.104808 (PMC6909054; doi:10.1016/j.dib.2019.104808)
Supplement: Multimedia component 1 [file mmc1.xlsx]

## Sheet: Equations
Main equation used for sustainability indicator calculation for global sustainability index model was (Barros et al. 2015):												Indicators were:
	Sustainability index (SI) for each generation technology was calculated using equation:
						Where 𝛼𝑖, 𝛽𝑖, and 𝛾𝑖 are the weights for the corresponding indicators, criteria, and requirements
	For the calculation of historical sustainability index, following equation was used:
	The countries or region, for which total generated energy was not reported (e.g., India), installed capacity was used to calculate the sustainability index.
	References:
	[2] Barros, C., Coira, M.L., Pilar, M., Cruz, D., Jos, J., 2015. Assessing the global sustainability of different electricity generation systems. Energy 89, 473–489.
	https://doi.org/10.1016/j.energy.2015.05.110
	[3] Suomalainen, K., Sharp, B., 2016. Electricity sector transformation in New Zealand : A sustainability assessment approach. J. Renew. Sustain. Energy 035902, 1–18.
	https://doi.org/10.1063/1.4950943

## Sheet: SI-Coal
Indicators	i	mi		Pi min	Pi max	ni	Ai	α	β	γ	Pc	|Pc-Pi min|/ni	|Pi max-Pi min|/ni	X=(|Pc-Pi min|/ni)^Ai	Y=(|Pi max-Pi min|/ni)^Ai	Z1=1-e^-mi*X	Z2=1-e^-mi*Y	Vi=Z1/Z2
E1	1	0.22		7000	0	5000	7	0.28	0.1585	1	2880	0.824	1.4	0.257923	10.5414	0.0551632	0.901638	0.0611812
E2	2	0.03		5000	0	2650	7	0.28	0.0625	1	350	1.75472	1.88679	51.2212	85.1273	0.784896	0.922216	0.851098
E3	3	0.43		8000	0	6000	6	0.28	0.0595	1	1660	1.05667	1.33333	1.39196	5.61866	0.450389	0.910724	0.49454
E4	4	0.8		14000	1400	10000	4	0.28	0.2824	1	2000	1.2	1.26	2.0736	2.52047	0.809648	0.866863	0.933997
E5	5	0.03		9000	0	4200	6	0.28	0.4204	0.4223	1700	1.7381	2.14286	27.5703	96.8187	0.562688	0.945227	0.595294
E6	6	0.1		5000	800	2000	5	0.28	0.4204	0.5777	2700	1.15	2.1	2.01136	40.841	0.182199	0.983162	0.185319
E7	7	1		0	100	40	0.25	0.28	0.0167	1	0	0	2.5	0	1.25743	0	0.715617	0
S1	8	0.18		0	22	14.7	2	0.33	0.2011	1	0.65	0.0442177	1.4966	0.0019552	2.23981	0.000351875	0.331798	0.00106051
S2	9	See table below						0.33	0.0802	1	0.8							0.8
S3	10	See table below						0.33	0.0802	1	0.5							0.5
S4	11	See table below						0.33	0.6117	1	0.5							0.5
S5	12	See table below						0.33	0.0268	1	0.25							0.25
M1	13	0.4		1700	5	1100	3	0.39	0.8837	1	1355.92	0.3128	1.54091	0.0306056	3.65874	0.0121676	0.768574	0.0158314
M2	14	See table below						0.39	0.0486	0.6	0.3							0.3
M3	15	See table below						0.39	0.0486	0.4	0.5							0.5
M4	16	See table below						0.39	0.0677	1	0							0
Indicators	i	VL	L	M	H	VH					c: coal
S2	9	0	0.5	0.6	0.8	1
S3	10	0	0.3	0.5	0.8	1
S4	11	1	0.8	0.5	0.2	0
S5	12	1	0.8	0.5	0.25	0
M2	14	1	0.8	0.5	0.3	0
M3	15	1	0.8	0.5	0.25	0
M4	16	0	0.2	0.4	0.75	1
Indicators' values were used from:
			[2] Barros, C., Coira, M.L., Pilar, M., Cruz, D., Jos, J., 2015. Assessing the global sustainability of different electricity generation systems. Energy 89, 473–489.
			https://doi.org/10.1016/j.energy.2015.05.110
			[3] Suomalainen, K., Sharp, B., 2016. Electricity sector transformation in New Zealand : A sustainability assessment approach. J. Renew. Sustain. Energy 035902, 1–18.
			https://doi.org/10.1063/1.4950943

## Sheet: SI-Oil
Indicators	i	mi		Pi min	Pi max	ni	Ai	α	β	γ	Po	|Po-Pi min|/ni	|Pi max-Pi min|/ni	X=(|Po-Pi min|/ni)^Ai	Y=(|Pi max-Pi min|/ni)^Ai	Z1=1-e^-mi*X	Z2=1-e^-mi*Y	Vi=Z1/Z2
E1	1	0.22		7000	0	5000	7	0.28	0.1585	1	3500	0.7	1.4	0.0823543	10.5414	0.0179548	0.901638	0.0199135
E2	2	0.03		5000	0	2650	7	0.28	0.0625	1	1100	1.4717	1.88679	14.9531	85.1273	0.361474	0.922216	0.391962
E3	3	0.43		8000	0	6000	6	0.28	0.0595	1	800	1.2	1.33333	2.98598	5.61866	0.723065	0.910724	0.793946
E4	4	0.8		14000	1400	10000	4	0.28	0.2824	1	1860	1.214	1.26	2.17207	2.52047	0.824068	0.866863	0.950632
E5	5	0.03		9000	0	4200	6	0.28	0.4204	0.4223	11100	0.5	2.14286	0.015625	96.8187	0.00046864	0.945227	0.000495796
E6	6	0.1		5000	800	2000	5	0.28	0.4204	0.5777	1000	2	2.1	32	40.841	0.959238	0.983162	0.975666
E7	7	1		0	100	40	0.25	0.28	0.0167	1	0	0	2.5	0	1.25743	0	0.715617	0
S1	8	0.18		0	22	14.7	2	0.33	0.2011	1	0.65	0.0442177	1.4966	0.0019552	2.23981	0.000351875	0.331798	0.00106051
S2	9	See table below						0.33	0.0802	1	0.8							0.8
S3	10	See table below						0.33	0.0802	1	0.5							0.5
S4	11	See table below						0.33	0.6117	1	0.5							0.5
S5	12	See table below						0.33	0.0268	1	0.25							0.25
M1	13	0.4		1700	5	1100	3	0.39	0.8837	1	1398.11	0.274445	1.54091	0.0206713	3.65874	0.00823444	0.768574	0.0107139
M2	14	See table below						0.39	0.0486	0.6	0.3							0.3
M3	15	See table below						0.39	0.0486	0.4	0.5							0.5
M4	16	See table below						0.39	0.0677	1	0							0
Indicators	i	VL	L	M	H	VH					o: oil
S2	9	0	0.5	0.6	0.8	1
S3	10	0	0.3	0.5	0.8	1
S4	11	1	0.8	0.5	0.2	0
S5	12	1	0.8	0.5	0.25	0
M2	14	1	0.8	0.5	0.3	0
M3	15	1	0.8	0.5	0.25	0
M4	16	0	0.2	0.4	0.75	1
Indicators' values were used from:
			[2] Barros, C., Coira, M.L., Pilar, M., Cruz, D., Jos, J., 2015. Assessing the global sustainability of different electricity generation systems. Energy 89, 473–489.
			https://doi.org/10.1016/j.energy.2015.05.110
			[3] Suomalainen, K., Sharp, B., 2016. Electricity sector transformation in New Zealand : A sustainability assessment approach. J. Renew. Sustain. Energy 035902, 1–18.
			https://doi.org/10.1063/1.4950943

## Sheet: SI-Gas
Indicators	i	mi		Pi min	Pi max	ni	Ai	α	β	γ	Pg	|Pg-Pi min|/ni	|Pi max-Pi min|/ni	X=(|Pg-Pi min|/ni)^Ai	Y=(|Pi max-Pi min|/ni)^Ai	Z1=1-e^-mi*X	Z2=1-e^-mi*Y	Vi=Z1/Z2
E1	1	0.22		7000	0	5000	7	0.28	0.1585	1	1000	1.2	1.4	3.58318	10.5414	0.545383	0.901638	0.60488
E2	2	0.03		5000	0	2650	7	0.28	0.0625	1	2900	0.792453	1.88679	0.196252	85.1273	0.00587026	0.922216	0.00636539
E3	3	0.43		8000	0	6000	6	0.28	0.0595	1	1860	1.02333	1.33333	1.14843	5.61866	0.389711	0.910724	0.427914
E4	4	0.8		14000	1400	10000	4	0.28	0.2824	1	1600	1.24	1.26	2.36421	2.52047	0.849135	0.866863	0.979549
E5	5	0.03		9000	0	4200	6	0.28	0.4204	0.4223	4900	0.97619	2.14286	0.865381	96.8187	0.0256273	0.945227	0.0271124
E6	6	0.1		5000	800	2000	5	0.28	0.4204	0.5777	1700	1.65	2.1	12.2298	40.841	0.705649	0.983162	0.717734
E7	7	1		0	100	40	0.25	0.28	0.0167	1	0	0	2.5	0	1.25743	0	0.715617	0
S1	8	0.18		0	22	14.7	2	0.33	0.2011	1	1	0.0680272	1.4966	0.0046277	2.23981	0.000832639	0.331798	0.00250947
S2	9	See table below						0.33	0.0802	1	0.8							0.8
S3	10	See table below						0.33	0.0802	1	0.5							0.5
S4	11	See table below						0.33	0.6117	1	0.5							0.5
S5	12	See table below						0.33	0.0268	1	0.25							0.25
M1	13	0.4		1700	5	1100	3	0.39	0.8837	1	267.1	1.30264	1.54091	2.21039	3.65874	0.586938	0.768574	0.763672
M2	14	See table below						0.39	0.0486	0.6	0.3							0.3
M3	15	See table below						0.39	0.0486	0.4	0.5							0.5
M4	16	See table below						0.39	0.0677	1	0							0
Indicators	i	VL	L	M	H	VH					g: gas
S2	9	0	0.5	0.6	0.8	1
S3	10	0	0.3	0.5	0.8	1
S4	11	1	0.8	0.5	0.2	0
S5	12	1	0.8	0.5	0.25	0
M2	14	1	0.8	0.5	0.3	0
M3	15	1	0.8	0.5	0.25	0
M4	16	0	0.2	0.4	0.75	1
Indicators' values were used from:
			[2] Barros, C., Coira, M.L., Pilar, M., Cruz, D., Jos, J., 2015. Assessing the global sustainability of different electricity generation systems. Energy 89, 473–489.
			https://doi.org/10.1016/j.energy.2015.05.110
			[3] Suomalainen, K., Sharp, B., 2016. Electricity sector transformation in New Zealand : A sustainability assessment approach. J. Renew. Sustain. Energy 035902, 1–18.
			https://doi.org/10.1063/1.4950943

## Sheet: SI-Small Hydro
Indicators	i	mi		Pi min	Pi max	ni	Ai	α	β	γ	Ph_s	|Ph_s-Pi min|/ni	|Pi max-Pi min|/ni	X=(|Ph_s-Pi min|/ni)^Ai	Y=(|Pi max-Pi min|/ni)^Ai	Z1=1-e^-mi*X	Z2=1-e^-mi*Y	Vi=Z1/Z2
E1	1	0.22		7000	0	5000	7	0.28	0.1585	1	0	1.4	1.4	10.5414	10.5414	0.901638	0.901638	1
E2	2	0.03		5000	0	2650	7	0.28	0.0625	1	0	1.88679	1.88679	85.1273	85.1273	0.922216	0.922216	1
E3	3	0.43		8000	0	6000	6	0.28	0.0595	1	0	1.33333	1.33333	5.61866	5.61866	0.910724	0.910724	1
E4	4	0.8		14000	1400	10000	4	0.28	0.2824	1	6000	0.8	1.26	0.4096	2.52047	0.279406	0.866863	0.322319
E5	5	0.03		9000	0	4200	6	0.28	0.4204	0.4223	0	2.14286	2.14286	96.8187	96.8187	0.945227	0.945227	1
E6	6	0.1		5000	800	2000	5	0.28	0.4204	0.5777	2990	1.005	2.1	1.02525	40.841	0.0974445	0.983162	0.0991134
E7	7	1		0	100	40	0.25	0.28	0.0167	1	0	0	2.5	0	1.25743	0	0.715617	0
S1	8	0.18		0	22	14.7	2	0.33	0.2011	1	0.1	0.00680272	1.4966	4.6277e-05	2.23981	8.32983e-06	0.331798	2.51051e-05
S2	9	See table below						0.33	0.0802	1	0							0
S3	10	See table below						0.33	0.0802	1	0.5							0.5
S4	11	See table below						0.33	0.6117	1	0.2							0.2
S5	12	See table below						0.33	0.0268	1	0.5							0.5
M1	13	0.4		1700	5	1100	3	0.39	0.8837	1	5.44	1.54051	1.54091	3.65589	3.65874	0.76831	0.768574	0.999657
M2	14	See table below						0.39	0.0486	0.6	0.5							0.5
M3	15	See table below						0.39	0.0486	0.4	1							1
M4	16	See table below						0.39	0.0677	1	1							1
Indicators	i	VL	L	M	H	VH					h_s: hydro small
S2	9	0	0.5	0.6	0.8	1
S3	10	0	0.3	0.5	0.8	1
S4	11	1	0.8	0.5	0.2	0
S5	12	1	0.8	0.5	0.25	0
M2	14	1	0.8	0.5	0.3	0
M3	15	1	0.8	0.5	0.25	0
M4	16	0	0.2	0.4	0.75	1
Indicators' values were used from:
			[2] Barros, C., Coira, M.L., Pilar, M., Cruz, D., Jos, J., 2015. Assessing the global sustainability of different electricity generation systems. Energy 89, 473–489.
			https://doi.org/10.1016/j.energy.2015.05.110
			[3] Suomalainen, K., Sharp, B., 2016. Electricity sector transformation in New Zealand : A sustainability assessment approach. J. Renew. Sustain. Energy 035902, 1–18.
			https://doi.org/10.1063/1.4950943

## Sheet: SI-Large Hydro
Indicators	i	mi		Pi min	Pi max	ni	Ai	α	β	γ	Ph_l	|Ph_l-Pi min|/ni	|Pi max-Pi min|/ni	X=(|Ph_l-Pi min|/ni)^Ai	Y=(|Pi max-Pi min|/ni)^Ai	Z1=1-e^-mi*X	Z2=1-e^-mi*Y	Vi=Z1/Z2
E1	1	0.22		7000	0	5000	7	0.28	0.1585	1	0	1.4	1.4	10.5414	10.5414	0.901638	0.901638	1
E2	2	0.03		5000	0	2650	7	0.28	0.0625	1	0	1.88679	1.88679	85.1273	85.1273	0.922216	0.922216	1
E3	3	0.43		8000	0	6000	6	0.28	0.0595	1	0	1.33333	1.33333	5.61866	5.61866	0.910724	0.910724	1
E4	4	0.8		14000	1400	10000	4	0.28	0.2824	1	7004	0.6996	1.26	0.239552	2.52047	0.174397	0.866863	0.201182
E5	5	0.03		9000	0	4200	6	0.28	0.4204	0.4223	0	2.14286	2.14286	96.8187	96.8187	0.945227	0.945227	1
E6	6	0.1		5000	800	2000	5	0.28	0.4204	0.5777	2760	1.12	2.1	1.76234	40.841	0.161578	0.983162	0.164346
E7	7	1		0	100	40	0.25	0.28	0.0167	1	0	0	2.5	0	1.25743	0	0.715617	0
S1	8	0.18		0	22	14.7	2	0.33	0.2011	1	2.44	0.165986	1.4966	0.0275515	2.23981	0.00494699	0.331798	0.0149096
S2	9	See table below						0.33	0.0802	1	1							1
S3	10	See table below						0.33	0.0802	1	0.8							0.8
S4	11	See table below						0.33	0.6117	1	0.2							0.2
S5	12	See table below						0.33	0.0268	1	0							0
M1	13	0.4		1700	5	1100	3	0.39	0.8837	1	5.44	1.54051	1.54091	3.65589	3.65874	0.76831	0.768574	0.999657
M2	14	See table below						0.39	0.0486	0.6	0.5							0.5
M3	15	See table below						0.39	0.0486	0.4	1							1
M4	16	See table below						0.39	0.0677	1	0							0
Indicators	i	VL	L	M	H	VH					h_l: hydro large
S2	9	0	0.5	0.6	0.8	1
S3	10	0	0.3	0.5	0.8	1
S4	11	1	0.8	0.5	0.2	0
S5	12	1	0.8	0.5	0.25	0
M2	14	1	0.8	0.5	0.3	0
M3	15	1	0.8	0.5	0.25	0
M4	16	0	0.2	0.4	0.75	1
Indicators' values were used from:
			[2] Barros, C., Coira, M.L., Pilar, M., Cruz, D., Jos, J., 2015. Assessing the global sustainability of different electricity generation systems. Energy 89, 473–489.
			https://doi.org/10.1016/j.energy.2015.05.110
			[3] Suomalainen, K., Sharp, B., 2016. Electricity sector transformation in New Zealand : A sustainability assessment approach. J. Renew. Sustain. Energy 035902, 1–18.
			https://doi.org/10.1063/1.4950943

## Sheet: SI-Solar
Indicators	i	mi		Pi min	Pi max	ni	Ai	α	β	γ	Ps	|Ps-Pi min|/ni	|Pi max-Pi min|/ni	X=(|Ps-Pi min|/ni)^Ai	Y=(|Pi max-Pi min|/ni)^Ai	Z1=1-e^-mi*X	Z2=1-e^-mi*Y	Vi=Z1/Z2
E1	1	0.22		7000	0	5000	7	0.28	0.1585	1	0	1.4	1.4	10.5414	10.5414	0.901638	0.901638	1
E2	2	0.03		5000	0	2650	7	0.28	0.0625	1	0	1.88679	1.88679	85.1273	85.1273	0.922216	0.922216	1
E3	3	0.43		8000	0	6000	6	0.28	0.0595	1	0	1.33333	1.33333	5.61866	5.61866	0.910724	0.910724	1
E4	4	0.8		14000	1400	10000	4	0.28	0.2824	1	9360	0.464	1.26	0.0463524	2.52047	0.0364028	0.866863	0.0419937
E5	5	0.03		9000	0	4200	6	0.28	0.4204	0.4223	0	2.14286	2.14286	96.8187	96.8187	0.945227	0.945227	1
E6	6	0.1		5000	800	2000	5	0.28	0.4204	0.5777	4500	0.25	2.1	0.000976562	40.841	9.76515e-05	0.983162	9.93239e-05
E7	7	1		0	100	40	0.25	0.28	0.0167	1	0	0	2.5	0	1.25743	0	0.715617	0
S1	8	0.18		0	22	14.7	2	0.33	0.2011	1	7.5	0.510204	1.4966	0.260308	2.23981	0.0457747	0.331798	0.137959
S2	9	See table below						0.33	0.0802	1	0.6							0.6
S3	10	See table below						0.33	0.0802	1	0.8							0.8
S4	11	See table below						0.33	0.6117	1	1							1
S5	12	See table below						0.33	0.0268	1	0.25							0.25
M1	13	0.4		1700	5	1100	3	0.39	0.8837	1	250	1.31818	1.54091	2.29048	3.65874	0.59996	0.768574	0.780615
M2	14	See table below						0.39	0.0486	0.6	0.8							0.8
M3	15	See table below						0.39	0.0486	0.4	1							1
M4	16	See table below						0.39	0.0677	1	1							1
Indicators	i	VL	L	M	H	VH					s: solar
S2	9	0	0.5	0.6	0.8	1
S3	10	0	0.3	0.5	0.8	1
S4	11	1	0.8	0.5	0.2	0
S5	12	1	0.8	0.5	0.25	0
M2	14	1	0.8	0.5	0.3	0
M3	15	1	0.8	0.5	0.25	0
M4	16	0	0.2	0.4	0.75	1
Indicators' values were used from:
			[2] Barros, C., Coira, M.L., Pilar, M., Cruz, D., Jos, J., 2015. Assessing the global sustainability of different electricity generation systems. Energy 89, 473–489.
			https://doi.org/10.1016/j.energy.2015.05.110
			[3] Suomalainen, K., Sharp, B., 2016. Electricity sector transformation in New Zealand : A sustainability assessment approach. J. Renew. Sustain. Energy 035902, 1–18.
			https://doi.org/10.1063/1.4950943

## Sheet: SI-Wind
Indicators	i	mi		Pi min	Pi max	ni	Ai	α	β	γ	Pw	|Pw-Pi min|/ni	|Pi max-Pi min|/ni	X=(|Pw-Pi min|/ni)^Ai	Y=(|Pi max-Pi min|/ni)^Ai	Z1=1-e^-mi*X	Z2=1-e^-mi*Y	Vi=Z1/Z2
E1	1	0.22		7000	0	5000	7	0.28	0.1585	1	0	1.4	1.4	10.5414	10.5414	0.901638	0.901638	1
E2	2	0.03		5000	0	2650	7	0.28	0.0625	1	0	1.88679	1.88679	85.1273	85.1273	0.922216	0.922216	1
E3	3	0.43		8000	0	6000	6	0.28	0.0595	1	0	1.33333	1.33333	5.61866	5.61866	0.910724	0.910724	1
E4	4	0.8		14000	1400	10000	4	0.28	0.2824	1	6330	0.767	1.26	0.346084	2.52047	0.241845	0.866863	0.278988
E5	5	0.03		9000	0	4200	6	0.28	0.4204	0.4223	0	2.14286	2.14286	96.8187	96.8187	0.945227	0.945227	1
E6	6	0.1		5000	800	2000	5	0.28	0.4204	0.5777	5000	0	2.1	0	40.841	0	0.983162	0
E7	7	1		0	100	40	0.25	0.28	0.0167	1	0	0	2.5	0	1.25743	0	0.715617	0
S1	8	0.18		0	22	14.7	2	0.33	0.2011	1	2.8	0.190476	1.4966	0.0362812	2.23981	0.00650933	0.331798	0.0196183
S2	9	See table below						0.33	0.0802	1	0.5							0.5
S3	10	See table below						0.33	0.0802	1	0.8							0.8
S4	11	See table below						0.33	0.6117	1	1							1
S5	12	See table below						0.33	0.0268	1	0							0
M1	13	0.4		1700	5	1100	3	0.39	0.8837	1	64.68	1.48665	1.54091	3.28572	3.65874	0.731334	0.768574	0.951547
M2	14	See table below						0.39	0.0486	0.6	0.8							0.8
M3	15	See table below						0.39	0.0486	0.4	1							1
M4	16	See table below						0.39	0.0677	1	1							1
Indicators	i	VL	L	M	H	VH					w: wind
S2	9	0	0.5	0.6	0.8	1
S3	10	0	0.3	0.5	0.8	1
S4	11	1	0.8	0.5	0.2	0
S5	12	1	0.8	0.5	0.25	0
M2	14	1	0.8	0.5	0.3	0
M3	15	1	0.8	0.5	0.25	0
M4	16	0	0.2	0.4	0.75	1
Indicators' values were used from:
			[2] Barros, C., Coira, M.L., Pilar, M., Cruz, D., Jos, J., 2015. Assessing the global sustainability of different electricity generation systems. Energy 89, 473–489.
			https://doi.org/10.1016/j.energy.2015.05.110
			[3] Suomalainen, K., Sharp, B., 2016. Electricity sector transformation in New Zealand : A sustainability assessment approach. J. Renew. Sustain. Energy 035902, 1–18.
			https://doi.org/10.1063/1.4950943

## Sheet: SI-Biomass
Indicators	i	mi		Pi min	Pi max	ni	Ai	α	β	γ	Pb	|Pb-Pi min|/ni	|Pi max-Pi min|/ni	X=(|Pb-Pi min|/ni)^Ai	Y=(|Pi max-Pi min|/ni)^Ai	Z1=1-e^-mi*X	Z2=1-e^-mi*Y	Vi=Z1/Z2
E1	1	0.22		7000	0	5000	7	0.28	0.1585	1	7100	0.02	1.4	1.28e-12	10.5414	2.81553e-13	0.901638	3.12268e-13
E2	2	0.03		5000	0	2650	7	0.28	0.0625	1	2330	1.00755	1.88679	1.05404	85.1273	0.0311265	0.922216	0.0337519
E3	3	0.43		8000	0	6000	6	0.28	0.0595	1	3000	0.833333	1.33333	0.334898	5.61866	0.134118	0.910724	0.147265
E4	4	0.8		14000	1400	10000	4	0.28	0.2824	1	3470	1.053	1.26	1.22946	2.52047	0.626025	0.866863	0.722172
E5	5	0.03		9000	0	4200	6	0.28	0.4204	0.4223	3400	1.33333	2.14286	5.61866	96.8187	0.155119	0.945227	0.164108
E6	6	0.1		5000	800	2000	5	0.28	0.4204	0.5777	2590	1.205	2.1	2.54059	40.841	0.224354	0.983162	0.228197
E7	7	1		0	100	40	0.25	0.28	0.0167	1	0	0	2.5	0	1.25743	0	0.715617	0
S1	8	0.18		0	22	14.7	2	0.33	0.2011	1	20	1.36054	1.4966	1.85108	2.23981	0.283369	0.331798	0.85404
S2	9	See table below						0.33	0.0802	1	0.5							0.5
S3	10	See table below						0.33	0.0802	1	0.8							0.8
S4	11	See table below						0.33	0.6117	1	0.8							0.8
S5	12	See table below						0.33	0.0268	1	0.5							0.5
M1	13	0.4		1700	5	1100	3	0.39	0.8837	1	1075	0.568182	1.54091	0.183426	3.65874	0.0707436	0.768574	0.0920453
M2	14	See table below						0.39	0.0486	0.6	0.5							0.5
M3	15	See table below						0.39	0.0486	0.4	0.5							0.5
M4	16	See table below						0.39	0.0677	1	0.4							0.4
Indicators	i	VL	L	M	H	VH					b: biomass
S2	9	0	0.5	0.6	0.8	1
S3	10	0	0.3	0.5	0.8	1
S4	11	1	0.8	0.5	0.2	0
S5	12	1	0.8	0.5	0.25	0
M2	14	1	0.8	0.5	0.3	0
M3	15	1	0.8	0.5	0.25	0
M4	16	0	0.2	0.4	0.75	1
Indicators' values were used from:
			[2] Barros, C., Coira, M.L., Pilar, M., Cruz, D., Jos, J., 2015. Assessing the global sustainability of different electricity generation systems. Energy 89, 473–489.
			https://doi.org/10.1016/j.energy.2015.05.110
			[3] Suomalainen, K., Sharp, B., 2016. Electricity sector transformation in New Zealand : A sustainability assessment approach. J. Renew. Sustain. Energy 035902, 1–18.
			https://doi.org/10.1063/1.4950943

## Sheet: SI-Geothermal
Indicators	i	mi		Pi min	Pi max	ni	Ai	α	β	γ	Pgt	|Pgt-Pi min|/ni	|Pi max-Pi min|/ni	X=(|Pgt-Pi min|/ni)^Ai	Y=(|Pi max-Pi min|/ni)^Ai	Z1=1-e^-mi*X	Z2=1-e^-mi*Y	Vi=Z1/Z2
E1	1	0.22		7000	0	5000	7	0.28	0.1585	1	1000	1.2	1.4	3.58318	10.5414	0.545383	0.901638	0.60488
E2	2	0.03		5000	0	2650	7	0.28	0.0625	1	0	1.88679	1.88679	85.1273	85.1273	0.922216	0.922216	1
E3	3	0.43		8000	0	6000	6	0.28	0.0595	1	0	1.33333	1.33333	5.61866	5.61866	0.910724	0.910724	1
E4	4	0.8		14000	1400	10000	4	0.28	0.2824	1	12323	0.1677	1.26	0.000790919	2.52047	0.000632535	0.866863	0.000729683
E5	5	0.03		9000	0	4200	6	0.28	0.4204	0.4223	0	2.14286	2.14286	96.8187	96.8187	0.945227	0.945227	1
E6	6	0.1		5000	800	2000	5	0.28	0.4204	0.5777	1700	1.65	2.1	12.2298	40.841	0.705649	0.983162	0.717734
E7	7	1		0	100	40	0.25	0.28	0.0167	1	0	0	2.5	0	1.25743	0	0.715617	0
S1	8	0.18		0	22	14.7	2	0.33	0.2011	1	3.48	0.236735	1.4966	0.0560433	2.23981	0.0100371	0.331798	0.0302506
S2	9	See table below						0.33	0.0802	1	0.8							0.8
S3	10	See table below						0.33	0.0802	1	0.5							0.5
S4	11	See table below						0.33	0.6117	1	0.5							0.5
S5	12	See table below						0.33	0.0268	1	0.5							0.5
M1	13	0.4		1700	5	1100	3	0.39	0.8837	1	281.19	1.28983	1.54091	2.14583	3.65874	0.576131	0.768574	0.74961
M2	14	See table below						0.39	0.0486	0.6	0.3							0.3
M3	15	See table below						0.39	0.0486	0.4	0.25							0.25
M4	16	See table below						0.39	0.0677	1	0.4							0.4
Indicators	i	VL	L	M	H	VH					gt: geothermal
S2	9	0	0.5	0.6	0.8	1
S3	10	0	0.3	0.5	0.8	1
S4	11	1	0.8	0.5	0.2	0
S5	12	1	0.8	0.5	0.25	0
M2	14	1	0.8	0.5	0.3	0
M3	15	1	0.8	0.5	0.25	0
M4	16	0	0.2	0.4	0.75	1
Indicators' values were used from:
			[2] Barros, C., Coira, M.L., Pilar, M., Cruz, D., Jos, J., 2015. Assessing the global sustainability of different electricity generation systems. Energy 89, 473–489.
			https://doi.org/10.1016/j.energy.2015.05.110
			[3] Suomalainen, K., Sharp, B., 2016. Electricity sector transformation in New Zealand : A sustainability assessment approach. J. Renew. Sustain. Energy 035902, 1–18.
			https://doi.org/10.1063/1.4950943

[truncated: 10 more sheets: SI-Nuclear, Global SI, Bangladesh, India, Bhutan, Nepal, SAGQ, Country-SAGQ SI, Eco & Env, Social]
